# Supplementary material for: New Nanostructured Materials Based on Mesoporous Silica Loaded with Ru(II)/Ru(III) Complexes with Anticancer and Antimicrobial Properties
Source: Pharmaceutics. 2023 May 10;15(5):1458. doi: 10.3390/pharmaceutics15051458 (PMC10221598; doi:10.3390/pharmaceutics15051458)
Supplement: Supplementary file 1 [file pharmaceutics-15-01458-s001.zip]

Archive with 1 entries (1 files):
- pharmaceutics-2317121-SI.pdf
